# Supplementary material for: Antheraea peptide and its analog: Their influence on the maturation of the reproductive system, embryogenesis, and early larval development in Tenebrio molitor L. beetle
Source: PLoS One. 2022 Dec 1;17(12):e0278473. doi: 10.1371/journal.pone.0278473 (PMC9714928; doi:10.1371/journal.pone.0278473)
Supplement: S1 File — (XLSX) [file pone.0278473.s001.xlsx]

## Sheet: Arkusz1
Vg gene	Tube	Sample	volume of sample [μl]	volume pf water [μl]
	A	stock cDNA	10	0
	B	1/10	2 (from tube A)	18
	C	1/100	2 (from tube B)	18
	D	1/1000	2 (from tube C)	18
		techical repetition		techical repetition		techical repetition
	Tube	Ct 1	Ct 2	Ct 1	Ct 2	Ct 1	Ct 2	Avg Ct	sample qantity	LOG (sample quantity)		LOG (sample quantity)	Avg Ct
	A	6.8	6.62	5.85	6.05	6.9	6.9	6.52	0.001	-3		-3	6.52
	B	14.5	14.44	13.45	13.58	13.64	14.18	13.965	1e-05	-5		-5	13.965
	C	21.63	21.25	20.25	20.79	21.87	21.25	21.1733	1e-07	-7		-7	21.1733
	D	26.31	25.41	28.51	28.01	29.37	29.47	27.8467	1e-09	-9		-9	27.8467
														primer aplification effiiency	90.9617
Syntax gene	Tube	Sample	volume of sample [μl]	volume pf water [μl]
	A	stock cDNA	10	0
	B	1/10	2 (from tube A)	18
	C	1/100	2 (from tube B)	18
	D	1/1000	2 (from tube C)	18
		techical repetition		techical repetition		techical repetition
	Tube	Ct 1	Ct 2	Ct 1	Ct 2	Ct 1	Ct 2	Avg Ct	sample qantity	LOG (sample quantity)		LOG (sample quantity)	Avg Ct
	A	10.82	11.23	8.39	8.37	8.23	7.86	9.15	0.001	-3		-3	9.15
	B	16.05	16.21	15.42	15.38	16.18	15.88	15.8533	1e-05	-5		-5	15.8533
	C	22.09	22.14	22.34	22.5	22.3	22.01	22.23	1e-07	-7		-7	22.23
	D	26.61	26.96	31.64	31.14	26.73	27.15	28.3717	1e-09	-9		-9	28.3717
														primer aplification effiiency	105.256
